# Supplementary material for: Hypolipidemic Effect of Rice Bran Oil Extract Tocotrienol in High-Fat Diet-Induced Hyperlipidemia Zebrafish (Danio Rerio) Induced by High-Fat Diet
Source: Int J Mol Sci. 2024 Mar 3;25(5):2954. doi: 10.3390/ijms25052954 (PMC10931685; doi:10.3390/ijms25052954)
Supplement: Supplementary file 1 [file ijms-25-02954-s001.zip]

Archive with 1 entries (1 files):
- ijms-2854609-supplementary.pdf
